# Supplementary material for: SspH, a Novel HATPase Family Regulator, Controls Antibiotic Biosynthesis in Streptomyces
Source: Antibiotics (Basel). 2022 Apr 19;11(5):538. doi: 10.3390/antibiotics11050538 (PMC9137472; doi:10.3390/antibiotics11050538)
Supplement: Supplementary file 1 [file antibiotics-11-00538-s001.zip]

Archive with 1 entries (1 files):
- antibiotics-1681649-supplementary.pdf
